# Supplementary material for: Varroa Volatiles Offer Chemical Cues to Honey Bees for Initial Parasitic Recognition
Source: Biomolecules. 2025 Jan 6;15(1):66. doi: 10.3390/biom15010066 (PMC11764367; doi:10.3390/biom15010066)
Supplement: Supplementary file 1 [file biomolecules-15-00066-s001.zip]

Archive with 1 entries (1 files):
- biomolecules-3304638-supplementary.xlsx
