# Supplementary material for: Varroa Volatiles Offer Chemical Cues to Honey Bees for Initial Parasitic Recognition
Source: Biomolecules. 2025 Jan 6;15(1):66. doi: 10.3390/biom15010066 (PMC11764367; doi:10.3390/biom15010066)
Supplement: Supplementary file 1 [file biomolecules-15-00066-s001.zip › biomolecules-3304638-supplementary.xlsx]

## Sheet: EAG Varroa
Aml	Air (control)			Mean	Varroa mite (Treatment)			Mean		Group	EAG response (mV)	Relative EAG (%)	μV
	0.34	0.23	0.23	0.266667	0.34	0.29	0.27	0.3		1	0.0333333	12.5	33.3333
	0.15	0.14	0.12	0.136667	0.32	0.26	0.23	0.27		1	0.133333	97.561	133.333
	0.3	0.27	0.3	0.29	0.41	0.41	0.41	0.41		1	0.12	41.3793	120
	0.32	0.33	0.33	0.326667	0.42	0.42	0.4	0.413333		1	0.0866667	26.5306	86.6667
	0.16	0.14	0.12	0.14	0.18	0.17	0.14	0.163333		1	0.0233333	16.6667	23.3333
	0.31	0.31	0.26	0.293333	0.36	0.4	0.39	0.383333		1	0.09	30.6818	90
	0.31	0.31	0.24	0.286667	0.41	0.41	0.4	0.406667		1	0.12	41.8605	120
	0.33	0.29	0.28	0.3	0.35	0.32	0.31	0.326667		1	0.0266667	8.88889	26.6667
	0.23	0.23	0.24	0.233333	0.28	0.25	0.25	0.26		1	0.0266667	11.4286	26.6667
	0.21	0.19	0.21	0.203333	0.26	0.25	0.24	0.25		1	0.0466667	22.9508	46.6667
	0.22	0.27	0.23	0.24	0.34	0.33	0.39	0.353333		1	0.113333	47.2222	113.333
	0.22	0.22	0.23	0.223333	0.27	0.27	0.3	0.28		1	0.0566667	25.3731	56.6667
	0.19	0.2	0.2	0.196667	0.24	0.23	0.26	0.243333		1	0.0466667	23.7288	46.6667
	0.31	0.34	0.35	0.333333	0.42	0.45	0.41	0.426667		1	0.0933333	28	93.3333
				0.247857				0.320476
ACC	Air (control)			Mean	Varroa mite (Treatment)			Mean		Group	EAG response (mV)	Relative EAG (%)	μV
	0.16	0.16	0.17	0.163333	0.47	0.39	0.39	0.416667		2	0.253333	155.102	253.333
	0.23	0.23	0.25	0.236667	0.51	0.44	0.46	0.47		2	0.233333	98.5915	233.333
	0.49	0.54	0.56	0.53	0.71	0.78	0.75	0.746667		2	0.216667	40.8805	216.667
	0.54	0.55	0.54	0.543333	0.76	0.77	0.8	0.776667		2	0.233333	42.9448	233.333
	0.24	0.29	0.32	0.283333	0.36	0.41	0.39	0.386667		2	0.103333	36.4706	103.333
	0.16	0.17	0.15	0.16	0.54	0.39	0.26	0.396667		2	0.236667	147.917	236.667
	0.18	0.22	0.26	0.22	0.39	0.55	0.44	0.46		2	0.24	109.091	240
	0.28	0.33	0.23	0.28	0.57	0.68	0.69	0.646667		2	0.366667	130.952	366.667
	0.27	0.28	0.28	0.276667	0.51	0.51	0.61	0.543333		2	0.266667	96.3855	266.667
	0.16	0.22	0.16	0.18	0.37	0.38	0.41	0.386667		2	0.206667	114.815	206.667
	0.33	0.34	0.34	0.336667	0.56	0.57	0.47	0.533333		2	0.196667	58.4158	196.667
	0.22	0.17	0.19	0.193333	0.36	0.38	0.36	0.366667		2	0.173333	89.6552	173.333
	0.51	0.44	0.51	0.486667	0.9	0.82	0.78	0.833333		2	0.346667	71.2329	346.667
	0.35	0.33	0.3	0.326667	0.73	0.7	0.78	0.736667		2	0.41	125.51	410
				0.30119				0.55

## Sheet: Ethyl palmitate
Aml	liquid paraffin			Mean	Ethyl palmitate			Mean		Relative EAG (%)	EAG response (μV)
5 μg/μl	0.32	0.39	0.35	0.353333	0.42	0.4	0.42	0.379048		7.27763	25.7143
	0.31	0.32	0.31	0.313333	0.36	0.35	0.37	0.333333		6.38298	20
	0.43	0.44	0.44	0.436667	0.49	0.44	0.43	0.44381		1.63577	7.14286
	0.13	0.25	0.16	0.18	0.19	0.18	0.24	0.19		5.55556	10
	0.48	0.54	0.55	0.523333	0.65	0.67	0.65	0.580476		10.919	57.1429
50 μg/μl	0.46	0.53	0.53	0.506667	0.52	0.65	0.65	0.549524		8.45865	42.8571
	0.58	0.54	0.52	0.546667	0.64	0.63	0.63	0.58381		6.79443	37.1429
	0.58	0.55	0.51	0.546667	0.72	0.7	0.64	0.606667		10.9756	60
	0.58	0.5	0.58	0.553333	0.65	0.6	0.63	0.584762		5.67986	31.4286
	0.38	0.34	0.39	0.37	0.43	0.44	0.43	0.397143		7.33591	27.1429
500 μg/μl	0.16	0.15	0.16	0.156667	0.3	0.32	0.38	0.232381		48.3283	75.7143
	0.26	0.2	0.15	0.203333	0.32	0.28	0.31	0.24619		21.0773	42.8571
	0.11	0.22	0.1	0.143333	0.14	0.36	0.2	0.181905		26.9103	38.5714
	0.22	0.29	0.3	0.27	0.36	0.44	0.5	0.34		25.9259	70
	0.39	0.34	0.34	0.356667	0.44	0.68	0.42	0.42381		18.8251	67.1429
Acc	liquid paraffin			Mean	Ethyl palmitate			Mean		Relative EAG (%)	EAG response (μV)
5 μg/μl	0.3	0.33	0.35	0.326667	0.43	0.41	0.42	0.42		28.5714	93.3333
	0.22	0.27	0.24	0.243333	0.34	0.36	0.39	0.363333		49.3151	49.3151
	0.31	0.31	0.31	0.31	0.38	0.37	0.4	0.383333		23.6559	23.6559
	0.43	0.4	0.41	0.413333	0.45	0.45	0.46	0.453333		9.67742	9.67742
	0.41	0.37	0.37	0.383333	0.53	0.5	0.54	0.523333		36.5217	36.5217
	0.39	0.39	0.36	0.38	0.56	0.5	0.54	0.533333		40.3509	40.3509
	0.4	0.36	0.34	0.366667	0.48	0.49	0.47	0.48		30.9091	30.9091
	0.21	0.14	0.19	0.18	0.3	0.31	0.22	0.276667		53.7037	53.7037
50 μg/μl	0.35	0.4	0.39	0.38	0.47	0.42	0.43	0.44		15.7895	15.7895
	0.37	0.36	0.36	0.363333	0.49	0.52	0.47	0.493333		35.7798	35.7798
	0.26	0.26	0.26	0.26	0.35	0.38	0.36	0.363333		39.7436	39.7436
	0.26	0.27	0.24	0.256667	0.4	0.39	0.37	0.386667		50.6494	50.6494
	0.23	0.15	0.18	0.186667	0.35	0.31	0.4	0.353333		89.2857	89.2857
	0.42	0.44	0.42	0.426667	0.52	0.56	0.51	0.53		24.2187	24.2187
500 μg/μl	0.22	0.24	0.26	0.24	0.31	0.28	0.24	0.276667		15.2778	15.2778
	0.14	0.16	0.15	0.15	0.27	0.2	0.21	0.226667		51.1111	51.1111
	0.18	0.21	0.19	0.175	0.24	0.21	0.22	0.223333		27.619	27.619
	0.12	0.14	0.12	0.126667	0.2	0.19	0.18	0.19		50	50
	0.43	0.33	0.39	0.383333	0.46	0.41	0.49	0.453333		18.2609	18.2609
	0.43	0.36	0.34	0.376667	0.47	0.45	0.39	0.436667		15.9292	15.9292
	0.33	0.31	0.32	0.32	0.56	0.49	0.44	0.496667		55.2083	55.2083
	0.37	0.33	0.36	0.353333	0.53	0.61	0.59	0.576667		63.2075	63.2075

## Sheet: Isoamyl alcohol
Aml	liquid paraffin			Mean	Isoamyl alcohol			Mean		Relative EAG (%)	EAG response (μV)
5 μg/μl	0.3	0.32	0.32	0.313333	0.64	0.45	0.57	0.553333		76.5957	240
	0.3	0.34	0.3	0.313333	0.54	0.48	0.56	0.526667		68.0851	213.333
	0.31	0.32	0.34	0.323333	0.46	0.48	0.43	0.456667		41.2371	133.333
	0.4	0.36	0.41	0.39	0.57	0.57	0.58	0.573333		47.0085	183.333
	0.3	0.38	0.34	0.34	0.54	0.43	0.44	0.47		38.2353	130
50 μg/μl	0.32	0.31	0.31	0.313333	1.22	1.12	1.11	1.15		267.021	836.667
	0.46	0.5	0.49	0.483333	1.76	1.54	1.5	1.6		231.034	1116.67
	0.52	0.45	0.53	0.5	1.56	1.48	1.35	1.46333		192.667	963.333
	0.49	0.48	0.47	0.48	1.79	1.64	1.5	1.64333		242.361	1163.33
	0.48	0.47	0.44	0.463333	1.72	1.52	1.41	1.55		234.532	1086.67
500 μg/μl	0.48	0.47	0.45	0.466667	1.64	1.64	1.63	1.63667		250.714	1170
	0.56	0.52	0.5	0.526667	1.99	1.8	1.7	1.83		247.468	1303.33
	0.66	0.69	0.57	0.64	2.3	2.1	1.9	2.1		228.125	1460
	0.59	0.51	0.5	0.533333	1.64	1.6	1.5	1.58		196.25	1046.67
	0.34	0.5	0.27	0.37	1.34	1.6	1.18	1.37333		271.171	1003.33
Acc	liquid paraffin			Mean	Isoamyl alcohol			Mean		Relative EAG (%)	EAG response (μV)
5 μg/μl	0.43	0.45	0.42	0.433333	1.12	0.86	0.8	0.926667		113.846	493.333
	0.42	0.4	0.37	0.396667	0.92	0.81	0.78	0.836667		110.924	440
	0.28	0.24	0.26	0.26	0.7	0.59	0.52	0.603333		132.051	343.333
	0.45	0.23	0.2	0.293333	0.66	0.55	0.54	0.583333		98.8636	290
	0.21	0.22	0.22	0.216667	0.44	0.46	0.45	0.45		107.692	233.333
50 μg/μl	0.34	0.31	0.31	0.32	1.09	0.92	0.89	0.966667		202.083	646.667
	0.41	0.42	0.42	0.416667	1.05	0.97	0.94	0.986667		136.8	570
	0.51	0.48	0.51	0.5	1.6	1.37	1.29	1.42		184	920
	0.48	0.43	0.43	0.446667	1.36	1.27	1.07	1.23333		176.119	786.667
	0.5	0.49	0.49	0.493333	1.9	1.62	1.36	1.62667		229.73	1133.33
500 μg/μl	0.62	0.6	0.6	0.606667	3.02	2.44	2.14	2.53333		317.582	1926.67
	0.49	0.54	0.55	0.526667	2.27	2.02	1.85	2.04667		288.608	1520
	0.63	0.61	0.59	0.61	2.73	2.51	2.33	2.52333		313.661	1913.33
	0.62	0.56	0.53	0.57	2.68	2.42	2.31	2.47		333.333	1900
	0.81	0.69	0.65	0.716667	2.44	2.25	2.05	2.24667		213.488	1530

## Sheet: Nonanal
Aml	liquid paraffin			Mean	Nonanal			Mean		Relative EAG (%)	EAG response (μV)
5 μg/μl	0.21	0.27	0.21	0.23	0.48	0.42	0.41	0.436667		89.8551	206.667
	0.16	0.11	0.11	0.126667	0.29	0.3	0.31	0.3		136.842	173.333
	0.21	0.25	0.23	0.23	0.71	0.76	0.74	0.736667		220.29	506.667
	0.35	0.35	0.32	0.34	0.86	0.8	0.71	0.79		132.353	450
	0.29	0.22	0.23	0.246667	0.84	0.83	0.78	0.816667		231.081	570
50 μg/μl	0.34	0.36	0.38	0.36	1.9	1.8	1.7	1.8		400	1440
	0.3	0.29	0.34	0.31	1.3	1.3	1.2	1.26667		308.602	956.667
	0.77	0.8	0.73	0.766667	1.53	1.6	1.3	1.47667		92.6087	710
	0.55	0.56	0.57	0.56	1.65	1.51	1.56	1.57333		180.952	1013.33
	0.22	0.24	0.21	0.223333	0.74	0.68	0.65	0.69		208.955	466.667
500 μg/μl	0.53	0.51	0.56	0.533333	1.21	1.15	1.09	1.15		115.625	616.667
	0.26	0.32	0.31	0.296667	1.2	1.18	1.1	1.16		291.011	863.333
	0.39	0.36	0.39	0.38	1	0.75	0.73	0.826667		117.544	446.667
	0.55	0.57	0.52	0.546667	1.33	1.25	1.3	1.29333		136.585	746.667
	0.53	0.6	0.56	0.563333	1.7	1.5	1.6	1.6		184.024	1036.67
Acc	liquid paraffin			Mean	Nonanal			Mean		Relative EAG (%)	EAG response (μV)
5 μg/μl	0.37	0.34	0.35	0.353333	1.1	0.99	1	1.03		191.509	676.667
	0.38	0.26	0.39	0.343333	0.99	0.97	0.96	0.973333		183.495	630
	0.41	0.37	0.36	0.38	1	0.96	0.93	0.963333		153.509	583.333
	0.32	0.33	0.37	0.34	0.94	0.84	0.82	0.866667		154.902	526.667
	0.28	0.3	0.32	0.3	0.9	0.85	0.8	0.85		183.333	550
50 μg/μl	0.25	0.24	0.2	0.23	0.99	0.92	0.95	0.953333		314.493	723.333
	0.29	0.3	0.3	0.296667	1.1	1.1	0.95	1.05		253.933	753.333
	0.4	0.38	0.35	0.376667	1.3	1.2	1.3	1.26667		236.283	890
	0.41	0.39	0.39	0.396667	1.2	1.2	1.2	1.2		202.521	803.333
	0.4	0.38	0.37	0.383333	1.1	0.97	0.95	1.00667		162.609	623.333
	0.32	0.26	0.36	0.313333	0.87	0.86	0.89	0.873333		178.723	560
	0.32	0.36	0.33	0.336667	1.02	0.94	0.95	0.97		188.119	633.333
500 μg/μl	0.43	0.38	0.37	0.393333	1.08	0.94	0.81	0.943333		139.831	550
	0.24	0.26	0.28	0.26	0.77	0.69	0.68	0.713333		174.359	453.333
	0.24	0.25	0.2	0.23	0.56	0.44	0.43	0.476667		107.246	246.667
	0.2	0.2	0.2	0.2	0.48	0.45	0.43	0.453333		126.667	253.333
	0.21	0.2	0.24	0.216667	0.54	0.51	0.51	0.52		140	303.333

## Sheet: Ethyl oleate
Aml	liquid paraffin			Mean	Ethyl oleate			Mean		EAG response (μV)	Relative EAG (%)
5 μg/μl	0.12	0.14	0.11	0.123333	0.17	0.2	0.16	0.176667		53.3333	43.2432
	0.19	0.19	0.2	0.193333	0.21	0.25	0.25	0.236667		43.3333	22.4138
	0.11	0.17	0.095	0.125	0.22	0.21	0.22	0.216667		91.6667	73.3333
	0.13	0.15	0.13	0.136667	0.16	0.18	0.17	0.17		33.3333	24.3902
	0.18	0.2	0.22	0.2	0.29	0.3	0.3	0.296667		96.6667	48.3333
50 μg/μl	0.36	0.37	0.35	0.36	0.43	0.41	0.42	0.42		60	16.6667
	0.34	0.33	0.3	0.323333	0.42	0.37	0.39	0.393333		70	21.6495
	0.31	0.3	0.32	0.31	0.36	0.3	0.35	0.336667		26.6667	8.60215
	0.18	0.18	0.18	0.18	0.19	0.24	0.24	0.223333		43.3333	24.0741
	0.22	0.18	0.19	0.196667	0.23	0.26	0.24	0.243333		46.6667	23.7288
500 μg/μl	0.26	0.26	0.26	0.26	0.29	0.29	0.31	0.296667		36.6667	14.1026
	0.17	0.16	0.14	0.156667	0.17	0.17	0.17	0.17		13.3333	8.51064
	0.15	0.14	0.15	0.146667	0.21	0.2	0.21	0.206667		60	40.9091
	0.25	0.29	0.27	0.27	0.35	0.36	0.33	0.346667		76.6667	28.3951
	0.2	0.18	0.19	0.19	0.26	0.27	0.37	0.3		110	57.8947
Acc	liquid paraffin			Mean	Ethyl oleate			Mean		EAG response (μV)	Relative EAG (%)
5 μg/μl	0.32	0.28	0.29	0.296667	0.33	0.31	0.31	0.316667		20	6.74157
	0.33	0.32	0.33	0.326667	0.35	0.35	0.35	0.35		23.3333	7.14286
	0.35	0.33	0.37	0.35	0.44	0.38	0.35	0.39		40	11.4286
	0.34	0.36	0.32	0.34	0.38	0.39	0.42	0.396667		56.6667	16.6667
	0.3	0.33	0.37	0.333333	0.34	0.39	0.4	0.376667		43.3333	13
	0.35	0.28	0.32	0.316667	0.34	0.38	0.39	0.37		53.3333	16.8421
50 μg/μl	0.38	0.38	0.36	0.373333	0.42	0.41	0.42	0.416667		43.3333	11.6071
	0.35	0.35	0.39	0.363333	0.38	0.41	0.45	0.413333		50	13.7615
	0.22	0.23	0.24	0.23	0.29	0.27	0.28	0.28		50	21.7391
	0.2	0.21	0.22	0.21	0.31	0.29	0.36	0.32		110	52.381
	0.37	0.4	0.34	0.37	0.45	0.44	0.34	0.41		40	10.8108
500 μg/μl	0.34	0.36	0.33	0.343333	0.41	0.42	0.4	0.41		66.6667	19.4175
	0.44	0.48	0.41	0.443333	0.69	0.51	0.51	0.57		126.667	28.5714
	0.2	0.26	0.12	0.193333	0.27	0.3	0.27	0.28		86.6667	44.8276
	0.38	0.41	0.48	0.423333	0.55	0.52	0.57	0.546667		123.333	29.1339
	0.24	0.29	0.32	0.283333	0.36	0.36	0.41	0.376667		93.3333	32.9412
